# Supplementary material for: Differential miRNA Expression in Human Macrophage-Like Cells Infected with Histoplasma capsulatum Yeasts Cultured in Planktonic and Biofilm Forms
Source: J Fungi (Basel). 2021 Jan 18;7(1):60. doi: 10.3390/jof7010060 (PMC7830537; doi:10.3390/jof7010060)
Supplement: Supplementary file 1 [file jof-07-00060-s001.zip]

Archive with 3 entries (3 files):
- Response to Reviewer 1 Comments.docx
- Response to Reviewer 2 Comments.docx
- Response to Reviewer 3 Comments.docx
